# Supplementary material for: Dandelion-Like CuCo2O4@ NiMn LDH Core/Shell Nanoflowers for Excellent Battery-Type Supercapacitor
Source: Nanomaterials (Basel). 2023 Feb 14;13(4):730. doi: 10.3390/nano13040730 (PMC9967973; doi:10.3390/nano13040730)
Supplement: Supplementary file 1 [file nanomaterials-13-00730-s001.zip]

Archive with 1 entries (1 files):
- nanomaterials-2183201-supplementary.pdf
